# Supplementary material for: Latent Factor Modeling Reveals Unexpected Spatial Heterogeneity in Human Alzheimer’s Disease Brain Transcriptomes
Source: Comput Struct Biotechnol J. 2026 May 14;35(1):0108. doi: 10.34133/csbj.0108 (PMC13172580; doi:10.34133/csbj.0108)
Supplement: Supplementary 1 — Figs. S1 to S12 Tables S1 to S7 [file csbj.0108.f1.zip]

Archive with 3 entries (3 files):
- Supplementary figures.pdf
- Supplementary legends.docx
- Supplementary Tables.zip
